# Supplementary material for: EASY-FIA: A Readably Usable Standalone Tool for High-Resolution Mass Spectrometry Metabolomics Data Pre-Processing
Source: Metabolites. 2022 Dec 21;13(1):13. doi: 10.3390/metabo13010013 (PMC9861133; doi:10.3390/metabo13010013)
Supplement: Supplementary file 1 [file metabolites-13-00013-s001.zip]

Archive with 1 entries (1 files):
- metabolites-2085105-supplementary.pdf
